# Supplementary material for: Deep mining of the Sequence Read Archive reveals major genetic innovations in coronaviruses and other nidoviruses of aquatic vertebrates
Source: PLoS Pathog. 2024 Apr 22;20(4):e1012163. doi: 10.1371/journal.ppat.1012163 (PMC11065284; doi:10.1371/journal.ppat.1012163)
Supplement: S1 Table — (XLSX) [file ppat.1012163.s007.xlsx]

## Sheet: SRA metadata
BioProject	SRA_Run	ScientificName	sample_tissue	Link to SRA_Run	Experiment	BioSample	Platform	LibraryStrategy	LibraryStrategy2	avgLength	LibraryLayout	TaxID	StudyTitle
PRJDB12350	DRR319697	Misgurnus anguillicaudatus	skin	https://trace.ncbi.nlm.nih.gov/Traces/sra/?run=DRR319697	DRX309045	SAMD00406525	ILLUMINA	RNA-Seq	TRANSCRIPTOMIC	300	PAIRED	75329	Transcriptomic analysis of regenerated skins in air-breathing fish
PRJDB12350	DRR319700	Misgurnus anguillicaudatus	skin	https://trace.ncbi.nlm.nih.gov/Traces/sra/?run=DRR319700	DRX309048	SAMD00406528	ILLUMINA	RNA-Seq	TRANSCRIPTOMIC	300	PAIRED	75329	Transcriptomic analysis of regenerated skins in air-breathing fish
PRJDB12580	DRR328565	Misgurnus anguillicaudatus	posterior intestine	https://trace.ncbi.nlm.nih.gov/Traces/sra/?run=DRR328565	DRX317569	SAMD00422997	ILLUMINA	RNA-Seq	TRANSCRIPTOMIC	293	PAIRED	75329	ranscriptome analysis of posterior intestines of Misgurnus anguillicaudatus and Leptobotia elongate
PRJDB12580	DRR328566	Misgurnus anguillicaudatus	posterior intestine	https://trace.ncbi.nlm.nih.gov/Traces/sra/?run=DRR328566	DRX317570	SAMD00422998	ILLUMINA	RNA-Seq	TRANSCRIPTOMIC	287	PAIRED	75329	ranscriptome analysis of posterior intestines of Misgurnus anguillicaudatus and Leptobotia elongate
PRJDB12580	DRR328567	Misgurnus anguillicaudatus	posterior intestine	https://trace.ncbi.nlm.nih.gov/Traces/sra/?run=DRR328567	DRX317571	SAMD00422999	ILLUMINA	RNA-Seq	TRANSCRIPTOMIC	286	PAIRED	75329	ranscriptome analysis of posterior intestines of Misgurnus anguillicaudatus and Leptobotia elongate
PRJEB2884	ERR216305	Opheodrys aestivus	skin	https://trace.ncbi.nlm.nih.gov/Traces/sra/?run=ERR216305	ERX190970	SAMEA1689207	ILLUMINA	RNA-Seq	TRANSCRIPTOMIC	200	PAIRED	186591	Reptile_transcriptomics
PRJEB32126	ERR3994143	Syngnathus typhle	brood_pouch	https://trace.ncbi.nlm.nih.gov/Traces/sra/?run=ERR3994143	ERX3995561	SAMEA6647204	ILLUMINA	RNA-Seq	TRANSCRIPTOMIC	200	PAIRED	161592	Evolution of pregnancy reveals remodeling of vertebrate immunity
PRJEB32126	ERR3994210	Syngnathus typhle	gill	https://trace.ncbi.nlm.nih.gov/Traces/sra/?run=ERR3994210	ERX3995628	SAMEA6647226	ILLUMINA	RNA-Seq	TRANSCRIPTOMIC	200	PAIRED	161592	Evolution of pregnancy reveals remodeling of vertebrate immunity
PRJEB36360	ERR5838159	Danio erythromicron	skin	https://trace.ncbi.nlm.nih.gov/Traces/sra/?run=ERR5838159	ERX5487815	SAMEA8652622	ILLUMINA	RNA-Seq	TRANSCRIPTOMIC	201	PAIRED	432391	Transcriptomic analysis of adult skin from 9 Danio species
PRJEB47933	ERR6910691	Scophthalmus maximus	testis	https://trace.ncbi.nlm.nih.gov/Traces/sra/?run=ERR6910691	ERX6532960	SAMEA9267959	ILLUMINA	RNA-Seq	TRANSCRIPTOMIC	300	PAIRED	52904	RNAseq for Turbot
PRJEB47933	ERR6910721	Scophthalmus maximus	muscle	https://trace.ncbi.nlm.nih.gov/Traces/sra/?run=ERR6910721	ERX6532990	SAMEA9267961	ILLUMINA	RNA-Seq	TRANSCRIPTOMIC	300	PAIRED	52904	RNAseq for Turbot
PRJEB47933	ERR6910722	Scophthalmus maximus	testis	https://trace.ncbi.nlm.nih.gov/Traces/sra/?run=ERR6910722	ERX6532991	SAMEA9267985	ILLUMINA	RNA-Seq	TRANSCRIPTOMIC	300	PAIRED	52904	RNAseq for Turbot
PRJEB47933	ERR6910667	Scophthalmus maximus	gill	https://trace.ncbi.nlm.nih.gov/Traces/sra/?run=ERR6910667	ERX6532936	SAMEA9267986	ILLUMINA	RNA-Seq	TRANSCRIPTOMIC	300	PAIRED	52904	RNAseq for Turbot
PRJEB47933	ERR6910724	Scophthalmus maximus	head kidney	https://trace.ncbi.nlm.nih.gov/Traces/sra/?run=ERR6910724	ERX6532993	SAMEA9267987	ILLUMINA	RNA-Seq	TRANSCRIPTOMIC	300	PAIRED	52904	RNAseq for Turbot
PRJEB47933	ERR6910651	Scophthalmus maximus	testis	https://trace.ncbi.nlm.nih.gov/Traces/sra/?run=ERR6910651	ERX6532920	SAMEA9268049	ILLUMINA	RNA-Seq	TRANSCRIPTOMIC	300	PAIRED	52904	RNAseq for Turbot
PRJNA205235	SRR11816218	Melanotaenia duboulayi	liver	https://trace.ncbi.nlm.nih.gov/Traces/sra/?run=SRR11816218	SRX8367220	SAMN02260872	ILLUMINA	RNA-Seq	TRANSCRIPTOMIC	188	PAIRED	120843	Australian freshwater habitats Transcriptome or Gene expression
PRJNA205235	SRR11816215	Melanotaenia duboulayi	liver	https://trace.ncbi.nlm.nih.gov/Traces/sra/?run=SRR11816215	SRX8367223	SAMN02260875	ILLUMINA	RNA-Seq	TRANSCRIPTOMIC	188	PAIRED	120843	Australian freshwater habitats Transcriptome or Gene expression
PRJNA249058	SRR1324965	Hippocampus kuda	gills	https://trace.ncbi.nlm.nih.gov/Traces/sra/?run=SRR1324965	SRX565160	SAMN02800142	ILLUMINA	RNA-Seq	TRANSCRIPTOMIC	101	SINGLE	103715	Comparative population genomics in 76 metazoan species (popphyl project)
PRJNA259816	SRR1598978	Oreochromis niloticus	various	https://trace.ncbi.nlm.nih.gov/Traces/sra/?run=SRR1598978	SRX722101	SAMN03013320	ILLUMINA	RNA-Seq	TRANSCRIPTOMIC	283	PAIRED	8128	Oreochromis niloticus strain:nd Transcriptome or Gene expression
PRJNA259816	SRR1598980	Oreochromis niloticus	various	https://trace.ncbi.nlm.nih.gov/Traces/sra/?run=SRR1598980	SRX722101	SAMN03013320	ILLUMINA	RNA-Seq	TRANSCRIPTOMIC	283	PAIRED	8128	Oreochromis niloticus strain:nd Transcriptome or Gene expression
PRJNA282349	SRR3036363	Eospalax fontanierii baileyi	brain	https://trace.ncbi.nlm.nih.gov/Traces/sra/?run=SRR3036363	SRX1009901	SAMN03568801	ILLUMINA	RNA-Seq	TRANSCRIPTOMIC	172	PAIRED	146132	Eospalax fontanierii baileyi Transcriptome or Gene expression
PRJNA282349	SRR3036364	Eospalax fontanierii baileyi	liver	https://trace.ncbi.nlm.nih.gov/Traces/sra/?run=SRR3036364	SRX1009904	SAMN03568802	ILLUMINA	RNA-Seq	TRANSCRIPTOMIC	172	PAIRED	146132	Eospalax fontanierii baileyi Transcriptome or Gene expression
PRJNA282349	SRR3036366	Eospalax fontanierii baileyi	kidney	https://trace.ncbi.nlm.nih.gov/Traces/sra/?run=SRR3036366	SRX1009905	SAMN03568803	ILLUMINA	RNA-Seq	TRANSCRIPTOMIC	172	PAIRED	146132	Eospalax fontanierii baileyi Transcriptome or Gene expression
PRJNA282349	SRR3081330	Eospalax fontanierii baileyi	kidney	https://trace.ncbi.nlm.nih.gov/Traces/sra/?run=SRR3081330	SRX1009905	SAMN03568803	ILLUMINA	RNA-Seq	TRANSCRIPTOMIC	172	PAIRED	146132	Eospalax fontanierii baileyi Transcriptome or Gene expression
PRJNA295354	SRR2418554	Microhyla fissipes	individual - premetamorphosis	https://trace.ncbi.nlm.nih.gov/Traces/sra/?run=SRR2418554	SRX1249127	SAMN04046451	ILLUMINA	RNA-Seq	TRANSCRIPTOMIC	200	PAIRED	387934	Microhyla fissipes Raw sequence reads
PRJNA295354	SRR2418623	Microhyla fissipes	individual - Metamorphic climax	https://trace.ncbi.nlm.nih.gov/Traces/sra/?run=SRR2418623	SRX1249128	SAMN04046452	ILLUMINA	RNA-Seq	TRANSCRIPTOMIC	200	PAIRED	387934	Microhyla fissipes Raw sequence reads
PRJNA338467	SRR4167662	Poecilia mexicana	gill	https://trace.ncbi.nlm.nih.gov/Traces/sra/?run=SRR4167662	SRX2136607	SAMN05559430	ILLUMINA	RNA-Seq	TRANSCRIPTOMIC	202	PAIRED	48701	Poecilia mexicana Transcriptome or Gene expression
PRJNA338467	SRR4167675	Poecilia mexicana	gill	https://trace.ncbi.nlm.nih.gov/Traces/sra/?run=SRR4167675	SRX2136620	SAMN05559442	ILLUMINA	RNA-Seq	TRANSCRIPTOMIC	202	PAIRED	48701	Poecilia mexicana Transcriptome or Gene expression
PRJNA338467	SRR4167726	Poecilia mexicana	gill	https://trace.ncbi.nlm.nih.gov/Traces/sra/?run=SRR4167726	SRX2136671	SAMN05559488	ILLUMINA	RNA-Seq	TRANSCRIPTOMIC	202	PAIRED	48701	Poecilia mexicana Transcriptome or Gene expression
PRJNA353157	SRR5012121	Periophthalmodon schlosseri	gill	https://trace.ncbi.nlm.nih.gov/Traces/sra/?run=SRR5012121	SRX2342703	SAMN06011203	ILLUMINA	WGS	TRANSCRIPTOMIC	180	PAIRED	1365757	Mudskipper Transcriptome or Gene expression
PRJNA353157	SRR5012122	Periophthalmodon schlosseri	gill	https://trace.ncbi.nlm.nih.gov/Traces/sra/?run=SRR5012122	SRX2342704	SAMN06011204	ILLUMINA	WGS	TRANSCRIPTOMIC	180	PAIRED	1365757	Mudskipper Transcriptome or Gene expression
PRJNA383309	SRR5457051	Tachysurus vachellii	spleen	https://trace.ncbi.nlm.nih.gov/Traces/sra/?run=SRR5457051	SRX2745119	SAMN06761316	ILLUMINA	RNA-Seq	TRANSCRIPTOMIC	300	PAIRED	175792	Tachysurus vachellii Raw sequence reads
PRJNA383309	SRR5457050	Tachysurus vachellii	spleen	https://trace.ncbi.nlm.nih.gov/Traces/sra/?run=SRR5457050	SRX2745118	SAMN06761317	ILLUMINA	RNA-Seq	TRANSCRIPTOMIC	300	PAIRED	175792	Tachysurus vachellii Raw sequence reads
PRJNA398732	SRR5997671	Acanthemblemaria sp. CUR14058.G	gill	https://trace.ncbi.nlm.nih.gov/Traces/sra/?run=SRR5997671	SRX3153187	SAMN07519000	ILLUMINA	RNA-Seq	TRANSCRIPTOMIC	180	PAIRED	2028135	Fish-T1K (Transcriptomes of 1000 fishes)_Phylogeny Project Raw sequence reads
PRJNA436172	SRR6788785	Ambystoma mexicanum	Axolotl limb (regenerating)	https://trace.ncbi.nlm.nih.gov/Traces/sra/?run=SRR6788785	SRX3748048	SAMN08618538	ILLUMINA	RNA-Seq	TRANSCRIPTOMIC	250	PAIRED	8296	Blastemal progenitors modulate immune signaling during early limb regeneration.
PRJNA478787	SRR7507741	Puntigrus tetrazona	gill	https://trace.ncbi.nlm.nih.gov/Traces/sra/?run=SRR7507741	SRX4378210	SAMN09522174	ILLUMINA	RNA-Seq	TRANSCRIPTOMIC	300	PAIRED	1606681	Puntigrus tetrazona Raw sequence reads
PRJNA512860	SRR8389822	Hypomesus transpacificus	gill	https://trace.ncbi.nlm.nih.gov/Traces/sra/?run=SRR8389822	SRX5199559	SAMN10689765	ILLUMINA	RNA-Seq	TRANSCRIPTOMIC	200	PAIRED	137520	Thermal transcriptomics in native and invasive fish
PRJNA552202	SRR9680969	Neolamprologus caudopunctatus	gills	https://trace.ncbi.nlm.nih.gov/Traces/sra/?run=SRR9680969	SRX6441292	SAMN12247171	ILLUMINA	RNA-Seq	TRANSCRIPTOMIC	126	SINGLE	34802	representative species of the Lake Tanganyika cichlid radiation Raw sequence reads
PRJNA579787	SRR10402293	Monopterus albus	spleen	https://trace.ncbi.nlm.nih.gov/Traces/sra/?run=SRR10402293	SRX7101627	SAMN13133696	ILLUMINA	RNA-Seq	TRANSCRIPTOMIC	300	PAIRED	43700	Monopterus albus Raw sequence reads
PRJNA602338	SRR10917299	Takifugu pardalis	Skin and Gill	https://trace.ncbi.nlm.nih.gov/Traces/sra/?run=SRR10917299	SRX7584615	SAMN13893231	ILLUMINA	RNA-Seq	TRANSCRIPTOMIC	302	PAIRED	98921	Transcriptome analysis of mucosal immune system in skin and gill of the pufferfish Takifugu pardalis
PRJNA623649	SRR11508682	Amphiprion percula	skin, adult fish	https://trace.ncbi.nlm.nih.gov/Traces/sra/?run=SRR11508682	SRX8080793	SAMN14556212	ILLUMINA	RNA-Seq	TRANSCRIPTOMIC	300	PAIRED	161767	Transcriptome sequencing of clownfish skin
PRJNA628965	SRR11629766	Squalus suckleyi	kidney	https://trace.ncbi.nlm.nih.gov/Traces/sra/?run=SRR11629766	SRX8193858	SAMN14764141	ILLUMINA	RNA-Seq	TRANSCRIPTOMIC	300	PAIRED	7798	Influence of low salinity environment on kidney expression in Squalus suckleyi
PRJNA628965	SRR11629757	Squalus suckleyi	kidney	https://trace.ncbi.nlm.nih.gov/Traces/sra/?run=SRR11629757	SRX8193867	SAMN14764145	ILLUMINA	RNA-Seq	TRANSCRIPTOMIC	300	PAIRED	7798	Influence of low salinity environment on kidney expression in Squalus suckleyi
PRJNA631467	SRR11783565	Oreochromis aureus	liver	https://trace.ncbi.nlm.nih.gov/Traces/sra/?run=SRR11783565	SRX8336010	SAMN14864031	ILLUMINA	RNA-Seq	TRANSCRIPTOMIC	300	PAIRED	47969	Transcriptome of liver and spleen of Oreochromisco aureus
PRJNA632737	SRR11809928	Paralichthys olivaceus	left body muscle	https://trace.ncbi.nlm.nih.gov/Traces/sra/?run=SRR11809928	SRX8361288	SAMN14918630	ILLUMINA	RNA-Seq	TRANSCRIPTOMIC	300	PAIRED	8255	Paralichthys olivaceus Raw sequence reads
PRJNA632737	SRR11810075	Paralichthys olivaceus	right body muscle	https://trace.ncbi.nlm.nih.gov/Traces/sra/?run=SRR11810075	SRX8361435	SAMN14918663	ILLUMINA	RNA-Seq	TRANSCRIPTOMIC	300	PAIRED	8255	Paralichthys olivaceus Raw sequence reads
PRJNA632737	SRR11809730	Paralichthys olivaceus	left eye	https://trace.ncbi.nlm.nih.gov/Traces/sra/?run=SRR11809730	SRX8361096	SAMN14918676	ILLUMINA	RNA-Seq	TRANSCRIPTOMIC	300	PAIRED	8255	Paralichthys olivaceus Raw sequence reads
PRJNA632737	SRR11809733	Paralichthys olivaceus	left eye	https://trace.ncbi.nlm.nih.gov/Traces/sra/?run=SRR11809733	SRX8361093	SAMN14918676	ILLUMINA	RNA-Seq	TRANSCRIPTOMIC	300	PAIRED	8255	Paralichthys olivaceus Raw sequence reads
PRJNA632737	SRR11814653	Paralichthys olivaceus	right eye	https://trace.ncbi.nlm.nih.gov/Traces/sra/?run=SRR11814653	SRX8365678	SAMN14918677	ILLUMINA	RNA-Seq	TRANSCRIPTOMIC	300	PAIRED	8255	Paralichthys olivaceus Raw sequence reads
PRJNA632737	SRR11814654	Paralichthys olivaceus	right eye	https://trace.ncbi.nlm.nih.gov/Traces/sra/?run=SRR11814654	SRX8365677	SAMN14918677	ILLUMINA	RNA-Seq	TRANSCRIPTOMIC	300	PAIRED	8255	Paralichthys olivaceus Raw sequence reads
PRJNA632737	SRR11814656	Paralichthys olivaceus	right eye	https://trace.ncbi.nlm.nih.gov/Traces/sra/?run=SRR11814656	SRX8365675	SAMN14918677	ILLUMINA	RNA-Seq	TRANSCRIPTOMIC	300	PAIRED	8255	Paralichthys olivaceus Raw sequence reads
PRJNA632737	SRR11814657	Paralichthys olivaceus	right body skin	https://trace.ncbi.nlm.nih.gov/Traces/sra/?run=SRR11814657	SRX8365682	SAMN14918681	ILLUMINA	RNA-Seq	TRANSCRIPTOMIC	300	PAIRED	8255	Paralichthys olivaceus Raw sequence reads
PRJNA632737	SRR11814658	Paralichthys olivaceus	right body skin	https://trace.ncbi.nlm.nih.gov/Traces/sra/?run=SRR11814658	SRX8365681	SAMN14918681	ILLUMINA	RNA-Seq	TRANSCRIPTOMIC	300	PAIRED	8255	Paralichthys olivaceus Raw sequence reads
PRJNA632737	SRR11814660	Paralichthys olivaceus	right body skin	https://trace.ncbi.nlm.nih.gov/Traces/sra/?run=SRR11814660	SRX8365679	SAMN14918681	ILLUMINA	RNA-Seq	TRANSCRIPTOMIC	300	PAIRED	8255	Paralichthys olivaceus Raw sequence reads
PRJNA632737	SRR11809726	Paralichthys olivaceus	left body skin	https://trace.ncbi.nlm.nih.gov/Traces/sra/?run=SRR11809726	SRX8361092	SAMN14918682	ILLUMINA	RNA-Seq	TRANSCRIPTOMIC	300	PAIRED	8255	Paralichthys olivaceus Raw sequence reads
PRJNA632737	SRR11809728	Paralichthys olivaceus	left body skin	https://trace.ncbi.nlm.nih.gov/Traces/sra/?run=SRR11809728	SRX8361090	SAMN14918682	ILLUMINA	RNA-Seq	TRANSCRIPTOMIC	300	PAIRED	8255	Paralichthys olivaceus Raw sequence reads
PRJNA632737	SRR11809729	Paralichthys olivaceus	left body skin	https://trace.ncbi.nlm.nih.gov/Traces/sra/?run=SRR11809729	SRX8361089	SAMN14918682	ILLUMINA	RNA-Seq	TRANSCRIPTOMIC	300	PAIRED	8255	Paralichthys olivaceus Raw sequence reads
PRJNA633149	SRR11798648	Scophthalmus maximus	Larvae - Whole animal	https://trace.ncbi.nlm.nih.gov/Traces/sra/?run=SRR11798648	SRX8350112	SAMN14934052	ILLUMINA	RNA-Seq	TRANSCRIPTOMIC	300	PAIRED	52904	RNA-Seq of pools of turbot female and male undifferentiated gonads and full larvae
PRJNA639378	SRR17595881	Cromileptes altivelis	dorsal fin	https://trace.ncbi.nlm.nih.gov/Traces/sra/?run=SRR17595881	SRX13764696	SAMN24858371	ILLUMINA	RNA-Seq	TRANSCRIPTOMIC	300	PAIRED	304459	A high-quality genome assembly and annotation of the humpback grouper Cromileptes altivelas
PRJNA639378	SRR17595880	Cromileptes altivelis	cavum oropharyngeum	https://trace.ncbi.nlm.nih.gov/Traces/sra/?run=SRR17595880	SRX13764697	SAMN24858372	ILLUMINA	RNA-Seq	TRANSCRIPTOMIC	300	PAIRED	304459	A high-quality genome assembly and annotation of the humpback grouper Cromileptes altivelas
PRJNA639378	SRR17595879	Cromileptes altivelis	nasal cavity	https://trace.ncbi.nlm.nih.gov/Traces/sra/?run=SRR17595879	SRX13764698	SAMN24858373	ILLUMINA	RNA-Seq	TRANSCRIPTOMIC	300	PAIRED	304459	A high-quality genome assembly and annotation of the humpback grouper Cromileptes altivelas
PRJNA639378	SRR17595878	Cromileptes altivelis	gill	https://trace.ncbi.nlm.nih.gov/Traces/sra/?run=SRR17595878	SRX13764699	SAMN24858374	ILLUMINA	RNA-Seq	TRANSCRIPTOMIC	300	PAIRED	304459	A high-quality genome assembly and annotation of the humpback grouper Cromileptes altivelas
PRJNA644951	SRR12184956	Silurus sp. WD-2020	gill	https://trace.ncbi.nlm.nih.gov/Traces/sra/?run=SRR12184956	SRX8699509	SAMN15486376	ILLUMINA	RNA-Seq	TRANSCRIPTOMIC	300	PAIRED	2751180	whole genome sequencing of Silurus sp.
PRJNA657817	SRR12466338	Misgurnus anguillicaudatus	posterior intestine	https://trace.ncbi.nlm.nih.gov/Traces/sra/?run=SRR12466338	SRX8960528	SAMN15846495	ILLUMINA	RNA-Seq	TRANSCRIPTOMIC	302	PAIRED	75329	Comparative transcriptomic analysis of intestinal respiration in fish
PRJNA657817	SRR12466339	Misgurnus anguillicaudatus	posterior intestine	https://trace.ncbi.nlm.nih.gov/Traces/sra/?run=SRR12466339	SRX8960527	SAMN15846495	ILLUMINA	RNA-Seq	TRANSCRIPTOMIC	302	PAIRED	75329	Comparative transcriptomic analysis of intestinal respiration in fish
PRJNA657817	SRR12466340	Misgurnus anguillicaudatus	posterior intestine	https://trace.ncbi.nlm.nih.gov/Traces/sra/?run=SRR12466340	SRX8960526	SAMN15846495	ILLUMINA	RNA-Seq	TRANSCRIPTOMIC	302	PAIRED	75329	Comparative transcriptomic analysis of intestinal respiration in fish
PRJNA684636	SRR13356966	Puntigrus tetrazona	brain	https://trace.ncbi.nlm.nih.gov/Traces/sra/?run=SRR13356966	SRX9781294	SAMN17065242	ILLUMINA	RNA-Seq	TRANSCRIPTOMIC	221	PAIRED	1606681	The genome and transcriptome sequencing of Puntius tetrazona
PRJNA684636	SRR13356967	Puntigrus tetrazona	brain	https://trace.ncbi.nlm.nih.gov/Traces/sra/?run=SRR13356967	SRX9781293	SAMN17065242	ILLUMINA	RNA-Seq	TRANSCRIPTOMIC	229	PAIRED	1606681	The genome and transcriptome sequencing of Puntius tetrazona
PRJNA684636	SRR13356968	Puntigrus tetrazona	brain	https://trace.ncbi.nlm.nih.gov/Traces/sra/?run=SRR13356968	SRX9781292	SAMN17065242	ILLUMINA	RNA-Seq	TRANSCRIPTOMIC	232	PAIRED	1606681	The genome and transcriptome sequencing of Puntius tetrazona
PRJNA684636	SRR13356969	Puntigrus tetrazona	gill	https://trace.ncbi.nlm.nih.gov/Traces/sra/?run=SRR13356969	SRX9781291	SAMN17065243	ILLUMINA	RNA-Seq	TRANSCRIPTOMIC	230	PAIRED	1606681	The genome and transcriptome sequencing of Puntius tetrazona
PRJNA684636	SRR13356970	Puntigrus tetrazona	gill	https://trace.ncbi.nlm.nih.gov/Traces/sra/?run=SRR13356970	SRX9781290	SAMN17065243	ILLUMINA	RNA-Seq	TRANSCRIPTOMIC	230	PAIRED	1606681	The genome and transcriptome sequencing of Puntius tetrazona
PRJNA684636	SRR13356971	Puntigrus tetrazona	gill	https://trace.ncbi.nlm.nih.gov/Traces/sra/?run=SRR13356971	SRX9781289	SAMN17065243	ILLUMINA	RNA-Seq	TRANSCRIPTOMIC	238	PAIRED	1606681	The genome and transcriptome sequencing of Puntius tetrazona
PRJNA684636	SRR13356972	Puntigrus tetrazona	heart	https://trace.ncbi.nlm.nih.gov/Traces/sra/?run=SRR13356972	SRX9781288	SAMN17065244	ILLUMINA	RNA-Seq	TRANSCRIPTOMIC	226	PAIRED	1606681	The genome and transcriptome sequencing of Puntius tetrazona
PRJNA684636	SRR13356973	Puntigrus tetrazona	heart	https://trace.ncbi.nlm.nih.gov/Traces/sra/?run=SRR13356973	SRX9781287	SAMN17065244	ILLUMINA	RNA-Seq	TRANSCRIPTOMIC	187	PAIRED	1606681	The genome and transcriptome sequencing of Puntius tetrazona
PRJNA684636	SRR13356974	Puntigrus tetrazona	heart	https://trace.ncbi.nlm.nih.gov/Traces/sra/?run=SRR13356974	SRX9781286	SAMN17065244	ILLUMINA	RNA-Seq	TRANSCRIPTOMIC	247	PAIRED	1606681	The genome and transcriptome sequencing of Puntius tetrazona
PRJNA684636	SRR13356975	Puntigrus tetrazona	intestine	https://trace.ncbi.nlm.nih.gov/Traces/sra/?run=SRR13356975	SRX9781285	SAMN17065245	ILLUMINA	RNA-Seq	TRANSCRIPTOMIC	225	PAIRED	1606681	The genome and transcriptome sequencing of Puntius tetrazona
PRJNA684636	SRR13356977	Puntigrus tetrazona	intestine	https://trace.ncbi.nlm.nih.gov/Traces/sra/?run=SRR13356977	SRX9781283	SAMN17065245	ILLUMINA	RNA-Seq	TRANSCRIPTOMIC	225	PAIRED	1606681	The genome and transcriptome sequencing of Puntius tetrazona
PRJNA684636	SRR13356978	Puntigrus tetrazona	intestine	https://trace.ncbi.nlm.nih.gov/Traces/sra/?run=SRR13356978	SRX9781282	SAMN17065245	ILLUMINA	RNA-Seq	TRANSCRIPTOMIC	236	PAIRED	1606681	The genome and transcriptome sequencing of Puntius tetrazona
PRJNA684636	SRR13356979	Puntigrus tetrazona	kidney	https://trace.ncbi.nlm.nih.gov/Traces/sra/?run=SRR13356979	SRX9781281	SAMN17065246	ILLUMINA	RNA-Seq	TRANSCRIPTOMIC	230	PAIRED	1606681	The genome and transcriptome sequencing of Puntius tetrazona
PRJNA684636	SRR13356980	Puntigrus tetrazona	kidney	https://trace.ncbi.nlm.nih.gov/Traces/sra/?run=SRR13356980	SRX9781280	SAMN17065246	ILLUMINA	RNA-Seq	TRANSCRIPTOMIC	231	PAIRED	1606681	The genome and transcriptome sequencing of Puntius tetrazona
PRJNA684636	SRR13356981	Puntigrus tetrazona	kidney	https://trace.ncbi.nlm.nih.gov/Traces/sra/?run=SRR13356981	SRX9781279	SAMN17065246	ILLUMINA	RNA-Seq	TRANSCRIPTOMIC	240	PAIRED	1606681	The genome and transcriptome sequencing of Puntius tetrazona
PRJNA684636	SRR13356955	Puntigrus tetrazona	Muscle	https://trace.ncbi.nlm.nih.gov/Traces/sra/?run=SRR13356955	SRX9781305	SAMN17065248	ILLUMINA	RNA-Seq	TRANSCRIPTOMIC	237	PAIRED	1606681	The genome and transcriptome sequencing of Puntius tetrazona
PRJNA684636	SRR13356956	Puntigrus tetrazona	Muscle	https://trace.ncbi.nlm.nih.gov/Traces/sra/?run=SRR13356956	SRX9781304	SAMN17065248	ILLUMINA	RNA-Seq	TRANSCRIPTOMIC	238	PAIRED	1606681	The genome and transcriptome sequencing of Puntius tetrazona
PRJNA684636	SRR13356959	Puntigrus tetrazona	Muscle	https://trace.ncbi.nlm.nih.gov/Traces/sra/?run=SRR13356959	SRX9781301	SAMN17065248	ILLUMINA	RNA-Seq	TRANSCRIPTOMIC	236	PAIRED	1606681	The genome and transcriptome sequencing of Puntius tetrazona
PRJNA684636	SRR13356960	Puntigrus tetrazona	skin	https://trace.ncbi.nlm.nih.gov/Traces/sra/?run=SRR13356960	SRX9781300	SAMN17065249	ILLUMINA	RNA-Seq	TRANSCRIPTOMIC	184	PAIRED	1606681	The genome and transcriptome sequencing of Puntius tetrazona
PRJNA684636	SRR13356961	Puntigrus tetrazona	skin	https://trace.ncbi.nlm.nih.gov/Traces/sra/?run=SRR13356961	SRX9781299	SAMN17065249	ILLUMINA	RNA-Seq	TRANSCRIPTOMIC	218	PAIRED	1606681	The genome and transcriptome sequencing of Puntius tetrazona
PRJNA684636	SRR13356962	Puntigrus tetrazona	skin	https://trace.ncbi.nlm.nih.gov/Traces/sra/?run=SRR13356962	SRX9781298	SAMN17065249	ILLUMINA	RNA-Seq	TRANSCRIPTOMIC	237	PAIRED	1606681	The genome and transcriptome sequencing of Puntius tetrazona
PRJNA684636	SRR13356964	Puntigrus tetrazona	spleen	https://trace.ncbi.nlm.nih.gov/Traces/sra/?run=SRR13356964	SRX9781296	SAMN17065250	ILLUMINA	RNA-Seq	TRANSCRIPTOMIC	223	PAIRED	1606681	The genome and transcriptome sequencing of Puntius tetrazona
PRJNA684636	SRR13356965	Puntigrus tetrazona	spleen	https://trace.ncbi.nlm.nih.gov/Traces/sra/?run=SRR13356965	SRX9781295	SAMN17065250	ILLUMINA	RNA-Seq	TRANSCRIPTOMIC	233	PAIRED	1606681	The genome and transcriptome sequencing of Puntius tetrazona
PRJNA731038	SRR16268598	Hypophthalmichthys nobilis	head	https://trace.ncbi.nlm.nih.gov/Traces/sra/?run=SRR16268598	SRX12547886	SAMN22072272	ILLUMINA	RNA-Seq	TRANSCRIPTOMIC	300	PAIRED	7965	Head of Hypophthalmichthys nobilis, Raw sequence reads
PRJNA731038	SRR16268597	Hypophthalmichthys nobilis	head	https://trace.ncbi.nlm.nih.gov/Traces/sra/?run=SRR16268597	SRX12547887	SAMN22072273	ILLUMINA	RNA-Seq	TRANSCRIPTOMIC	300	PAIRED	7965	Head of Hypophthalmichthys nobilis, Raw sequence reads
PRJNA78657	SRR647696	Chrysemys picta bellii	NA	https://trace.ncbi.nlm.nih.gov/Traces/sra/?run=SRR647696	SRX216256	SAMN01885562	ILLUMINA	RNA-Seq	TRANSCRIPTOMIC	144	PAIRED	8478	Chrysemys picta bellii Genome sequencing and assembly
PRJNA78657	SRR647699	Chrysemys picta bellii	NA	https://trace.ncbi.nlm.nih.gov/Traces/sra/?run=SRR647699	SRX216253	SAMN01885562	ILLUMINA	RNA-Seq	TRANSCRIPTOMIC	200	PAIRED	8478	Chrysemys picta bellii Genome sequencing and assembly
PRJNA788560	SRR17242065	Oncorhynchus mykiss	liver	https://trace.ncbi.nlm.nih.gov/Traces/sra/?run=SRR17242065	SRX13421163	SAMN24011912	ILLUMINA	RNA-Seq	TRANSCRIPTOMIC	300	PAIRED	8022	Transcriptomics-based analysis of the mechanism and functional validation of the involvement of selenium nanoparticles in the regulation of heat stress resistance in rainbow trout hepatocytes
SRP057554	SRR2002564	Tachysurus fulvidraco	venom gland	https://trace.ncbi.nlm.nih.gov/Traces/sra/?run=SRR2002564	SRX1014127	SAMN03497639	ILLUMINA	RNA-Seq	TRANSCRIPTOMIC	180	PAIRED	1234273	RNA_sequencing of venom gland from Chinese
SRP057625	SRR1987144	Tachysurus fulvidraco	venom gland	https://trace.ncbi.nlm.nih.gov/Traces/sra/?run=SRR1987144	SRX1004866	SAMN03565427	ILLUMINA	RNA-Seq	TRANSCRIPTOMIC	180	PAIRED	1234273	RNA_seq of venom gland from Chinese yellow catfish
