# Supplementary material for: Deep mining of the Sequence Read Archive reveals major genetic innovations in coronaviruses and other nidoviruses of aquatic vertebrates
Source: PLoS Pathog. 2024 Apr 22;20(4):e1012163. doi: 10.1371/journal.ppat.1012163 (PMC11065284; doi:10.1371/journal.ppat.1012163)
Supplement: S2 Table — (XLSX) [file ppat.1012163.s008.xlsx]

## Sheet: DEmARC_classification
virus	taxon_genus-like	taxon_subfamily-like	taxon_family-like	ICTV family
Triplophysa_bleekeri_tobanivirus	1.1.1	1.1	1
Tachysurus_vachellii_nidovirus	1.1.1	1.1	1
Tachysurus_fulvidraco_nidovirus	1.1.1	1.1	1
Scophthalmus_maximus_tobanivirus	1.1.2	1.1	1
Amphiprion_percula_tobanivirus	1.1.2	1.1	1
Periophthalmodon_schlosseri_nidovirus	1.1.2	1.1	1
Eptatretus_burgeri_tobanivirus	1.1.3	1.1	1
Misgurnus_anguillicaudatus_tobanivirus	1.1.4	1.1	1
NC_008516.1_White_bream_virus	1.1.5	1.1	1	Tobaniviridae
NC_038295.1_Fathead_minnow_nidovirus	1.1.6	1.1	1	Tobaniviridae
Schizothorax_waltoni_tobanivirus	1.1.7	1.1	1
Sinibotia_superciliaris_tobanivirus	1.1.8	1.1	1
NC_046956.1_Bellinger_River_virus	1.2.1	1.2	1	Tobaniviridae
NC_024709.1_Ball_python_nidovirus	1.2.1	1.2	1	Tobaniviridae
NC_035465.1_Morelia_viridis_nidovirus	1.2.1	1.2	1	Tobaniviridae
NC_033700.1_Xinzhou_toro-like_virus	1.2.2	1.2	1	Tobaniviridae
Crotalus_viridis_tobanivirus	1.2.3	1.2	1
NC_046962.1_Hainan_hebius_popei_torovirus	1.2.4	1.2	1	Tobaniviridae
NC_046963.1_Guangdong_red-banded_snake_torovirus	1.2.5	1.2	1	Tobaniviridae
NC_022787.1_Porcine_torovirus	1.3.1	1.3	1	Tobaniviridae
NC_034976.1_Goat_torovirus	1.3.1	1.3	1	Tobaniviridae
Salmo_salar_tobanivirus	1.3.2	1.3	1
NC_027199.1_Bovine_nidovirus_TCH5	1.4.1	1.4	1	Tobaniviridae
Hippocampus_kuda_coronavirus	2.1.1	2.1	2
Syngnathus_typhle_coronavirus_2	2.1.1	2.1	2
Hypophthalmichthys_nobilis_coronavirus	2.1.2	2.1	2
Puntigrus_tetrazona_coronavirus	2.1.3	2.1	2
Takifugu_pardalis_coronavirus	2.1.4	2.1	2
Syngnathus_typhle_coronavirus_1	2.1.5	2.1	2
Ambystoma_mexicanum_coronavirus	2.1.6	2.1	2
Paralichthys_olivaceus_coronavirus	2.1.7	2.1	2
Periophthalmodon_schlosseri_coronavirus	2.1.8	2.1	2
Cromileptes_altivelis_coronavirus	2.1.9	2.1	2
MK611985.1_Pacific_salmon_nidovirus	2.1.10	2.1	2	Coronaviridae
Acanthemblemaria_sp._coronavirus	2.1.11	2.1	2
NC_016995.1_WiCoV_HKU20	2.2.1	2.2	2	Coronaviridae
NC_048213.1_IBV	2.2.2	2.2	2	Coronaviridae
NC_002645.1_HCoV_229E	2.2.3	2.2	2	Coronaviridae
NC_045512.2_SARS_CoV_2	2.2.4	2.2	2	Coronaviridae
Neolamprologus_caudopunctatus_coronavirus	2.2.5	2.2	2
Hypomesus_transpacificus_coronavirus	2.2.6	2.2	2
OV375853.1_Monopterus_albus_nidovirus	2.3.1	2.3	2
OV418783.1_Silurus_sp._nidovirus	2.3.2	2.3	2
GECV01031551.1_Microhyla_letovirus	2.4.1	2.4	2	Coronaviridae
Poecilia_mexicana_nidovirus	3.1.1	3.1	3
Oreochromis_aureus_nidovirus	3.1.1	3.1	3
Oreochromis_niloticus_nidovirus	3.1.1	3.1	3
Scophthalmus_maximus_nidovirus	3.1.2	3.1	3
Puntigrus_tetrazona_nidovirus	3.1.3	3.1	3
Melanotaenia_duboulayi_nidovirus	3.1.4	3.1	3
NC_046957.1_Wuhan_japanese_halfbeak_arterivirus	3.1.5	3.1	3	Nanhypoviridae
Cynops_pyrrhogaster_nidovirus	3.2.1	3.2	3
Plethodon_cinereus_nidovirus	3.2.2	3.2	3
Squalus_suckleyi_nidovirus	3.3.1	3.3	3
Opheodrys_aestivus_nidovirus	3.4.1	3.4	3
NC_001961.1_PRRSV	4.1.1	4.1	4	Arteriviridae
NC_040535.1_Rodent_arterivirus_RtMc	4.1.1	4.1	4	Arteriviridae
NC_025112.1_Mikumi_yellow_baboon_virus_1	4.1.2	4.1	4	Arteriviridae
NC_003092.2_SHFV	4.1.3	4.1	4	Arteriviridae
NC_001639.1_LDV	4.1.4	4.1	4	Arteriviridae
Eospalax_fontanierii_baileyi_arterivirus	4.1.5	4.1	4
NC_026811.2_Wobbly_possum_disease_virus	4.2.1	4.2	4	Arteriviridae
NC_002532.2_EAV	4.3.1	4.3	4	Arteriviridae
NC_035127.1_Oliviers_shrew_virus_1	4.4.1	4.4	4	Arteriviridae
NC_046960.1_Nanhai_ghost_shark_arterivirus	5.1.1	5.1	5	Nanghoshaviridae
Misgurnus_anguillicaudatus_nidovirus	5.2.1	5.2	5
Microrasbora_erythromicron_nidovirus	5.3.1	5.3	5
Trachemys_scripta_nidovirus	6.1.1	6.1	6	Cremegaviridae
Chrysemys_picta_bellii_nidovirus	6.1.1	6.1	6	Cremegaviridae
NC_046959.1_Guangdong_greater_green_snake_arterivirus	7.1.1	7.1	7	Gresnaviridae
NC_046958.1_Hainan_oligodon_formosanus_arterivirus	8.1.1	8.1	8	Olifoviridae

## Sheet: DEmARC_clustering
distance_threshold	clustering_cost	n_clusters	n_clusters_complete	n_clusters_incomplete	n_violating_distances
0.02	0	69	69	0	0
0.07	0	68	68	0	0
0.08	0	67	67	0	0
0.11	0	66	66	0	0
0.13	0	65	65	0	0
0.19	0	64	64	0	0
0.21	0	64	64	0	1
0.24	0	63	63	0	0
0.27	0	62	62	0	0
0.28	0	61	61	0	0
0.3	0	60	60	0	0
0.33	0	59	59	0	0
0.37	0	58	58	0	0	Genus-like threshold
0.46	0	57	57	0	0
0.57	0	56	56	0	0
0.6	0	56	56	0	1
0.62	0.032258	55	53	2	1
0.63	0.031746	53	52	1	2
0.64	0	52	52	0	1
0.65	0.015385	52	50	2	2
0.66	0.030303	51	48	3	3
0.67	0.044776	50	46	4	2
0.68	0.073529	50	46	4	3
0.71	0.126761	47	45	2	3
0.73	0.041096	47	45	2	3
0.74	0.027027	47	44	3	3
0.75	0.04	47	43	4	2
0.76	0.052632	46	43	3	3
0.77	0.064935	46	42	4	2
0.78	0.089744	46	42	4	4
0.8	0.175	45	39	6	5
0.81	0.209877	45	39	6	7
0.82	0.268293	44	36	8	8
0.83	0.337349	44	37	7	12
0.85	0.611765	44	35	9	14
0.86	0.72093	43	35	8	16
0.87	0.827586	42	35	7	18
0.88	0.75	40	35	5	16
0.89	0.674157	40	36	4	12
0.9	0.666667	40	36	4	12
0.91	0.681319	39	34	5	11
0.92	0.684783	39	36	3	9
0.93	0.709677	39	36	3	11
0.94	0.755319	39	34	5	12
0.95	0.810526	39	32	7	12
0.96	0.885417	39	32	7	13
0.97	0.969072	39	30	9	16
0.98	1.08163	37	30	7	15
0.99	1.11111	35	28	7	20
1.01	0.722772	34	29	5	16
1.02	0.578431	34	30	4	13
1.03	0.485437	34	31	3	12
1.04	0.403846	34	31	3	9
1.05	0.352381	33	30	3	9
1.06	0.339623	33	29	4	10
1.07	0.336449	32	28	4	8
1.1	0.381818	32	28	4	10
1.12	0.482143	32	28	4	11
1.14	0.596491	32	29	3	11
1.17	0.863248	32	29	3	13
1.18	0.966102	32	29	3	16
1.19	1.09244	32	27	5	17
1.2	1.20833	31	27	4	18
1.21	1.26446	31	27	4	21
1.22	1.34426	31	26	5	23
1.23	1.38211	30	24	6	24
1.24	1.25806	30	22	8	23
1.25	1.144	30	22	8	22
1.26	1.05556	30	22	8	22
1.28	0.945313	30	22	8	23
1.29	0.914729	30	22	8	23
1.3	0.9	30	22	8	21
1.33	0.947368	29	22	7	21
1.34	0.947761	29	22	7	19
1.35	0.962963	29	22	7	19
1.36	0.992647	29	22	7	22
1.37	1.0365	28	21	7	25
1.38	0.978261	26	20	6	22
1.39	0.899281	26	18	8	23
1.4	0.807143	25	18	7	20
1.41	0.702128	25	18	7	18
1.42	0.612676	24	17	7	16
1.43	0.538462	24	17	7	17
1.44	0.486111	23	17	6	14
1.45	0.427586	23	17	6	13
1.46	0.376712	23	17	6	12
1.47	0.333333	23	17	6	10
1.48	0.304054	23	18	5	9
1.49	0.255034	22	18	4	8
1.5	0.2	22	18	4	7
1.51	0.152318	22	19	3	6
1.53	0.071895	22	19	3	5
1.54	0.038961	22	20	2	2
1.56	0.012821	22	21	1	1
1.58	0	22	22	0	1	Subfamily-like threshold
1.62	0.024691	22	20	2	2
1.63	0.03681	21	18	3	3
1.64	0.042683	21	18	3	4
1.68	0.089286	21	17	4	3
1.69	0.106509	21	17	4	4
1.73	0.196532	21	15	6	6
1.74	0.229885	21	15	6	7
1.76	0.306818	21	15	6	9
1.78	0.376404	20	15	5	13
1.79	0.402235	20	15	5	14
1.8	0.444444	20	15	5	13
1.81	0.491713	20	15	5	16
1.82	0.532967	19	15	4	18
1.83	0.57377	19	12	7	19
1.84	0.619565	19	12	7	20
1.85	0.67027	19	12	7	22
1.86	0.731183	19	10	9	24
1.87	0.780749	18	10	8	21
1.88	0.75	18	10	8	23
1.89	0.719577	17	10	7	24
1.9	0.684211	17	10	7	25
1.91	0.664921	17	10	7	27
1.92	0.666667	17	11	6	26
1.93	0.683938	17	11	6	30
1.94	0.742268	17	11	6	32
1.95	0.810256	17	11	6	34
1.96	0.897959	17	11	6	35
1.97	1.01015	17	11	6	36
1.98	1.14647	17	11	6	38
1.99	1.29146	17	11	6	43
2	1.46	17	11	6	44
2.01	1.64179	17	11	6	49
2.02	1.85644	17	11	6	50
2.03	2.07389	17	11	6	51
2.04	2.27941	16	9	7	54
2.05	2.49268	16	9	7	56
2.06	2.7233	16	9	7	56
2.07	2.96135	16	9	7	59
2.08	3.21154	16	9	7	62
2.09	3.07655	14	9	5	55
2.1	2.80952	14	9	5	53
2.11	2.5545	14	9	5	52
2.12	2.3066	14	9	5	50
2.13	2.07981	14	9	5	44
2.14	1.88318	14	9	5	40
2.15	1.70698	14	9	5	37
2.16	1.5463	14	9	5	35
2.17	1.39631	14	9	5	34
2.18	1.27982	14	9	5	34
2.19	1.18265	14	9	5	35
2.2	1.1	14	9	5	33
2.21	1.0362	14	9	5	33
2.22	0.981982	14	9	5	34
2.23	0.950673	14	10	4	30
2.24	0.946429	14	10	4	28
2.26	0.955752	14	10	4	30
2.27	0.986784	14	9	5	31
2.28	1.0307	14	9	5	29
2.29	1.08297	14	9	5	31
2.3	1.14348	14	9	5	33
2.31	1.21212	14	9	5	36
2.32	1.2931	14	9	5	37
2.33	1.39485	14	9	5	39
2.34	1.51282	14	9	5	43
2.35	1.64681	14	9	5	50
2.36	1.72881	13	9	4	63
2.37	1.51477	13	7	6	54
2.38	1.34034	13	7	6	52
2.39	1.17573	13	7	6	46
2.4	1.0375	12	6	6	43
2.41	0.937759	12	6	6	42
2.42	0.867769	12	6	6	40
2.43	0.823045	12	6	6	42
2.44	0.795082	12	6	6	39
2.45	0.787755	12	7	5	37
2.46	0.829268	12	7	5	42
2.47	0.906883	12	7	5	41
2.48	0.987903	12	8	4	39
2.49	1.09237	12	8	4	41
2.5	1.204	12	8	4	40
2.51	1.19522	11	8	3	31
2.52	1.08333	11	8	3	29
2.53	0.988142	11	8	3	24
2.54	0.913386	11	8	3	23
2.57	0.70428	11	8	3	22
2.58	0.639535	10	8	2	26
2.59	0.552124	10	4	6	23
2.6	0.476923	10	4	6	19
2.61	0.417625	10	4	6	18
2.62	0.362595	10	4	6	17
2.63	0.319392	10	4	6	16
2.64	0.280303	10	4	6	12
2.65	0.25283	9	4	5	11
2.67	0.198502	9	4	5	10
2.68	0.175373	9	4	5	8
2.71	0.129151	9	5	4	5
2.72	0.125	9	5	4	4
2.73	0.124542	9	5	4	5
2.74	0.127737	9	5	4	6
2.77	0.148014	9	7	2	4
2.8	0.189286	9	7	2	5
2.86	0.153846	8	7	1	2
2.87	0.146341	8	7	1	1
3.02	0.089404	8	7	1	2
3.06	0.088235	8	6	2	3	Family-like threshold
3.14	0.111465	8	6	2	4
3.16	0.123418	8	6	2	5
3.17	0.132492	8	6	2	6
3.23	0.204334	8	6	2	7
3.29	0.136778	7	6	1	2
3.3	0.130303	7	6	1	3
3.31	0.126888	7	5	2	2
3.33	0.126126	7	5	2	3
3.42	0.149123	7	5	2	4
3.44	0.159884	7	5	2	5
3.45	0.168116	7	5	2	6
3.49	0.212034	7	5	2	7
3.51	0.236467	6	5	1	4
3.57	0.165266	6	5	1	3
3.58	0.156425	6	5	1	2
3.7	0.086486	6	5	1	3
3.72	0.080645	6	3	3	2
3.81	0.07874	6	3	3	3
3.86	0.090674	6	3	3	4
3.87	0.095607	6	3	3	5
3.91	0.12532	6	3	3	6
3.92	0.135204	6	2	4	7
3.94	0.159898	6	2	4	9
3.95	0.177215	6	2	4	10
3.96	0.19697	6	2	4	11
3.98	0.241206	6	2	4	12
4	0.29	6	2	4	11
4.02	0.343284	6	2	4	12
4.11	0.59854	6	2	4	13
4.14	0.688406	6	2	4	14
4.16	0.752404	6	2	4	15
4.17	0.786571	6	2	4	16
4.19	0.859189	6	2	4	17
4.23	1.01182	6	2	4	18
4.26	1.13146	6	2	4	19
4.27	1.1733	6	2	4	20
4.28	1.21729	6	2	4	21
4.29	1.2634	6	2	4	22
4.31	1.35963	6	2	4	23
4.32	1.40972	6	2	4	24
4.33	1.43418	5	2	3	30
4.34	1.39401	4	2	2	27
4.35	1.32874	4	2	2	26
4.38	1.14155	4	2	2	25
4.39	1.08201	4	2	2	24
4.4	1.025	4	2	2	20
4.41	0.977324	4	2	2	19
4.42	0.932127	4	2	2	18
4.43	0.889391	4	2	2	17
4.46	0.769058	4	2	2	16
4.47	0.731544	4	2	2	15
4.48	0.696429	4	2	2	13
4.57	0.426696	4	2	2	11
4.63	0.278618	4	2	2	10
4.64	0.256466	4	2	2	10
4.69	0.168443	4	2	2	9
4.71	0.138004	4	2	2	6
4.74	0.111814	4	2	2	6
4.76	0.102941	4	2	2	7
4.78	0.098326	4	2	2	6
4.8	0.097917	4	2	2	7
4.81	0.099792	4	2	2	9
4.84	0.117769	4	2	2	8
4.86	0.133745	4	2	2	10
4.87	0.145791	4	2	2	11
4.88	0.159836	4	2	2	13
4.89	0.182004	4	2	2	12
4.9	0.206122	4	2	2	13
4.91	0.232179	4	2	2	14
4.92	0.260163	4	2	2	16
4.93	0.292089	4	2	2	17
4.95	0.359596	4	2	2	18
4.97	0.430584	4	2	2	21
4.98	0.471888	4	2	2	22
4.99	0.51503	4	2	2	23
5	0.56	4	2	2	26
5.01	0.610778	4	2	2	28
5.02	0.665339	4	2	2	29
5.03	0.72167	4	2	2	32
5.04	0.78373	4	2	2	33
5.05	0.847525	4	2	2	38
5.06	0.920949	4	0	4	40
5.07	0.998028	4	0	4	42
5.08	1.07874	4	0	4	44
5.09	1.16307	4	0	4	46
5.1	1.25098	4	0	4	48
5.11	1.34247	4	0	4	52
5.12	1.44141	4	0	4	53
5.13	1.54191	4	0	4	57
5.14	1.6498	4	0	4	61
5.15	1.76505	4	0	4	64
5.16	1.88566	4	0	4	65
5.17	2.00774	4	0	4	68
5.18	2.13514	4	0	4	73
5.19	2.27168	4	0	4	75
5.2	2.41154	4	0	4	76
5.21	2.55278	4	0	4	79
5.22	2.69923	4	0	4	81
5.23	2.84895	4	0	4	87
5.24	3.00954	4	0	4	90
5.25	3.17524	4	0	4	100
5.26	3.35932	4	0	4	105
5.27	3.55218	4	0	4	110
5.28	3.75379	4	0	4	117
5.29	3.96786	4	0	4	122
5.3	4.19057	4	0	4	128
5.31	4.42373	4	0	4	134
5.32	4.66729	4	0	4	143
5.33	4.92683	4	0	4	150
5.34	5.1985	4	0	4	154
5.35	5.47664	4	0	4	157
5.36	5.75933	4	0	4	165
5.37	6.05587	4	0	4	169
5.38	6.35874	4	0	4	176
5.39	6.67347	4	0	4	179
5.4	6.7037	3	0	3	117
5.41	6.69316	3	0	3	123
5.42	6.69742	3	0	3	126
5.43	6.71087	3	0	3	127
5.44	6.73346	3	0	3	131
5.45	6.76697	3	0	3	137
5.46	6.81135	3	0	3	138
5.47	6.86106	3	0	3	147
5.48	6.93431	3	0	3	153
5.49	7.01821	3	0	3	153
5.5	7.10909	3	0	3	168
5.51	7.22686	3	0	3	173
5.52	7.35326	3	0	3	182
5.53	7.49548	3	0	3	188
5.54	7.65163	3	0	3	189
5.55	7.80901	3	0	3	204
5.56	7.9964	3	0	3	212
5.57	8.20108	3	0	3	213
5.58	8.41039	3	0	3	218
5.59	8.62791	3	0	3	227
5.6	8.86071	3	0	3	238
5.61	9.1123	3	0	3	243
5.62	9.37189	3	0	3	244
5.63	9.63588	3	0	3	251
5.64	9.91135	3	0	3	261
5.65	10.2071	3	0	3	262
5.66	10.5071	3	0	3	266
5.67	10.8131	3	0	3	269
5.68	11.1268	3	0	3	274
5.69	11.4482	3	0	3	283
5.7	11.7316	2	0	2	271
5.71	11.2364	2	0	2	265
5.72	10.7535	2	0	2	256
5.73	10.288	2	0	2	249
5.74	9.83624	2	0	2	243
5.75	9.39652	2	0	2	237
5.76	8.96875	2	0	2	228
5.77	8.55806	2	0	2	224
5.78	8.15571	2	0	2	211
5.79	7.7772	2	0	2	200
5.8	7.41897	2	0	2	196
5.81	7.06885	2	0	2	185
5.82	6.73883	2	0	2	178
5.83	6.42195	2	0	2	168
5.84	6.12329	2	0	2	163
5.85	5.83419	2	0	2	161
5.86	5.54949	2	0	2	158
5.87	5.27087	2	0	2	151
5.88	5.0051	2	0	2	150
5.89	4.74193	2	0	2	148
5.9	4.48305	2	0	2	141
5.91	4.23689	2	0	2	134
5.92	4.00338	2	0	2	129
5.93	3.77909	2	0	2	124
5.94	3.56397	2	0	2	123
5.95	3.35126	2	0	2	116
5.96	3.15101	2	0	2	109
5.97	2.96315	2	0	2	106
5.98	2.78094	2	0	2	98
5.99	2.61269	2	0	2	96
6	2.44833	2	0	2	88
6.01	2.29784	2	0	2	83
6.02	2.15615	2	0	2	78
6.03	2.02322	2	0	2	73
6.04	1.89901	2	0	2	72
6.05	1.77686	2	0	2	66
6.06	1.66502	2	0	2	61
6.07	1.56178	2	0	2	58
6.08	1.46382	2	0	2	56
6.09	1.36946	2	0	2	51
6.1	1.28361	2	0	2	45
6.11	1.20786	2	0	2	43
6.13	1.06362	2	0	2	42
6.14	0.993485	2	0	2	38
6.15	0.930081	2	0	2	34
6.16	0.873377	2	0	2	33
6.17	0.818476	2	0	2	30
6.18	0.768608	2	0	2	29
6.19	0.720517	2	0	2	26
6.2	0.677419	2	0	2	23
6.22	0.601286	2	0	2	21
6.24	0.532051	2	0	2	20
6.25	0.4992	2	0	2	19
6.26	0.468051	2	0	2	17
6.27	0.440191	2	0	2	15
6.28	0.415605	2	0	2	14
6.29	0.392687	2	0	2	12
6.33	0.314376	2	0	2	11
6.37	0.243328	2	0	2	10
6.38	0.227273	2	0	2	9
6.4	0.198437	2	0	2	8
6.41	0.185647	2	0	2	7
6.45	0.141085	2	0	2	6
6.46	0.131579	2	1	1	5
6.47	0.123648	2	1	1	4
6.53	0.085758	2	1	1	3
6.54	0.08104	2	1	1	2
6.65	0.046617	2	1	1	1
