# Supplementary material for: Deep mining of the Sequence Read Archive reveals major genetic innovations in coronaviruses and other nidoviruses of aquatic vertebrates
Source: PLoS Pathog. 2024 Apr 22;20(4):e1012163. doi: 10.1371/journal.ppat.1012163 (PMC11065284; doi:10.1371/journal.ppat.1012163)
Supplement: S3 Table — (XLSX) [file ppat.1012163.s009.xlsx]

## Sheet: 05c_incongruence_S2_pairs_2x
virus	closest_partner_in_S2_tree	PED_S	PED_R	PED_ratio	second_closest_partner_in_S2_tree	PED_S_2nd	PED_R_2nd	PED_ratio_2nd	recombinant_S2	possible_recombinant_S2	comment
OV418783.1_Silurus_sp._nidovirus	NC_038295.1_Fathead_minnow_nidovirus	1.35248	5.75719	4.25678	Scophthalmus_maximus_tobanivirus	1.68975	5.6794	3.36109	x		GH18
NC_038295.1_Fathead_minnow_nidovirus	OV418783.1_Silurus_sp._nidovirus	1.35248	5.75719	4.25678	Scophthalmus_maximus_tobanivirus	1.56761	0.80331	0.512442		x	GH18
Misgurnus_anguillicaudatus_tobanivirus	OV375853.1_Monopterus_albus_nidovirus	1.37935	5.64221	4.09048	Neolamprologus_caudopunctatus_coronavirus	2.55357	5.83388	2.2846	x
OV375853.1_Monopterus_albus_nidovirus	Misgurnus_anguillicaudatus_tobanivirus	1.37935	5.64221	4.09048	Neolamprologus_caudopunctatus_coronavirus	2.52698	1.95889	0.77519
Eptatretus_burgeri_tobanivirus	Hypomesus_transpacificus_coronavirus_p3	1.51264	5.92705	3.91836	Scophthalmus_maximus_tobanivirus	2.41251	1.30425	0.540621		x	GH18
Hypomesus_transpacificus_coronavirus_p3	Eptatretus_burgeri_tobanivirus	1.51264	5.92705	3.91836	Scophthalmus_maximus_tobanivirus	2.32664	5.87461	2.52494	x		GH18
Ambystoma_mexicanum_coronavirus	Tachysurus_fulvidraco_nidovirus	2.16664	5.82493	2.68846	Tachysurus_vachellii_nidovirus	2.17151	5.82496	2.68245	x
GECV01031551.1_Microhyla_letovirus	Tachysurus_fulvidraco_nidovirus	2.73938	6.19014	2.25969	Tachysurus_vachellii_nidovirus	2.74425	6.19017	2.25569	x
NC_002645.1_HCoV_229E	NC_016995.1_WiCoV_HKU20	0.464923	1.02774	2.21056	NC_045512.2_SARS_CoV_2	1.26855	0.674331	0.531575		x	topology incongruence
NC_016995.1_WiCoV_HKU20	NC_002645.1_HCoV_229E	0.464923	1.02774	2.21056	NC_045512.2_SARS_CoV_2	1.23913	0.931376	0.75164
NC_022787.1_Porcine_torovirus	NC_034976.1_Goat_torovirus	0.0838396	0.078199	0.932722	Tachysurus_fulvidraco_nidovirus	2.27318	2.45672	1.08074
NC_034976.1_Goat_torovirus	NC_022787.1_Porcine_torovirus	0.0838396	0.078199	0.932722	Tachysurus_fulvidraco_nidovirus	2.2705	2.45327	1.0805
NC_045512.2_SARS_CoV_2	NC_016995.1_WiCoV_HKU20	1.23913	0.931376	0.75164	NC_002645.1_HCoV_229E	1.26855	0.674331	0.531575
NC_048213.1_IBV	NC_016995.1_WiCoV_HKU20	1.33534	0.985894	0.738308	NC_002645.1_HCoV_229E	1.36477	0.92426	0.677228
Scophthalmus_maximus_tobanivirus	Amphiprion_percula_tobanivirus	0.28805	0.211623	0.734674	Periophthalmodon_schlosseri_nidovirus	0.3108	0.243596	0.783772			GH18
Takifugu_pardalis_coronavirus	MK611985.1_Pacific_salmon_nidovirus	1.59226	1.16649	0.732602	Hippocampus_kuda_coronavirus	1.64907	0.736311	0.446502
Acanthemblemaria_sp._coronavirus	Syngnathus_typhle_coronavirus_1	1.51784	1.10162	0.725785	MK611985.1_Pacific_salmon_nidovirus	1.56609	0.708779	0.452579
Syngnathus_typhle_coronavirus_1	Acanthemblemaria_sp._coronavirus	1.51784	1.10162	0.725785	MK611985.1_Pacific_salmon_nidovirus	1.72032	1.01999	0.59291
Puntigrus_tetrazona_coronavirus	MK611985.1_Pacific_salmon_nidovirus	1.68447	1.22199	0.725446	Acanthemblemaria_sp._coronavirus	1.86849	1.30362	0.697687
NC_035465.1_Morelia_viridis_nidovirus	NC_024709.1_Ball_python_nidovirus	0.0951915	0.0670384	0.704247	NC_046956.1_Bellinger_River_virus	0.593335	0.331442	0.558609			negative control
NC_024709.1_Ball_python_nidovirus	NC_035465.1_Morelia_viridis_nidovirus	0.0951915	0.0670384	0.704247	NC_046956.1_Bellinger_River_virus	0.560449	0.333436	0.594945			negative control
Hypophthalmichthys_nobilis_coronavirus	Paralichthys_olivaceus_coronavirus	1.74849	1.20682	0.690205	Periophthalmodon_schlosseri_coronavirus	2.05645	1.28154	0.62318
NC_008516.1_White_bream_virus	Tachysurus_fulvidraco_nidovirus	1.48467	1.02169	0.688161	Tachysurus_vachellii_nidovirus	1.48954	1.02172	0.685933
Amphiprion_percula_tobanivirus	Periophthalmodon_schlosseri_nidovirus	0.207014	0.126958	0.613282	Scophthalmus_maximus_tobanivirus	0.28805	0.211623	0.734674			GH18
Periophthalmodon_schlosseri_nidovirus	Amphiprion_percula_tobanivirus	0.207014	0.126958	0.613282	Scophthalmus_maximus_tobanivirus	0.3108	0.243596	0.783772			GH18
Periophthalmodon_schlosseri_coronavirus	Cromileptes_altivelis_coronavirus	0.941338	0.573232	0.608955	Paralichthys_olivaceus_coronavirus	1.41532	0.652315	0.460897
Cromileptes_altivelis_coronavirus	Periophthalmodon_schlosseri_coronavirus	0.941338	0.573232	0.608955	Paralichthys_olivaceus_coronavirus	1.45916	0.736935	0.505042
NC_046956.1_Bellinger_River_virus	NC_024709.1_Ball_python_nidovirus	0.560449	0.333436	0.594945	NC_035465.1_Morelia_viridis_nidovirus	0.593335	0.331442	0.558609			negative control
NC_027199.1_Bovine_nidovirus_TCH5	NC_024709.1_Ball_python_nidovirus	3.67352	1.86707	0.508253	NC_035465.1_Morelia_viridis_nidovirus	3.7064	1.86508	0.503205			negative control
NC_046963.1_Guangdong_red-banded_snake_torovirus	NC_024709.1_Ball_python_nidovirus	2.06009	1.02077	0.4955	NC_035465.1_Morelia_viridis_nidovirus	2.09297	1.01878	0.486762			negative control
Tachysurus_vachellii_nidovirus	Tachysurus_fulvidraco_nidovirus	0.00487001	0.00231951	0.476284	NC_008516.1_White_bream_virus	1.48954	1.02172	0.685933
Tachysurus_fulvidraco_nidovirus	Tachysurus_vachellii_nidovirus	0.00487001	0.00231951	0.476284	NC_008516.1_White_bream_virus	1.48467	1.02169	0.688161
Hypomesus_transpacificus_coronavirus_p2	Neolamprologus_caudopunctatus_coronavirus	2.08566	0.977669	0.468758	OV375853.1_Monopterus_albus_nidovirus	3.14762	1.91163	0.607327
Neolamprologus_caudopunctatus_coronavirus	Hypomesus_transpacificus_coronavirus_p2	2.08566	0.977669	0.468758	OV375853.1_Monopterus_albus_nidovirus	2.52698	1.95889	0.77519
Paralichthys_olivaceus_coronavirus	Periophthalmodon_schlosseri_coronavirus	1.41532	0.652315	0.460897	Cromileptes_altivelis_coronavirus	1.45916	0.736935	0.505042
NC_046962.1_Hainan_hebius_popei_torovirus	NC_033700.1_Xinzhou_toro-like_virus	1.79975	0.816905	0.453898	NC_024709.1_Ball_python_nidovirus	2.76156	1.43876	0.520996			negative control
NC_033700.1_Xinzhou_toro-like_virus	NC_046962.1_Hainan_hebius_popei_torovirus	1.79975	0.816905	0.453898	NC_024709.1_Ball_python_nidovirus	2.56462	1.26172	0.491973			negative control
MK611985.1_Pacific_salmon_nidovirus	Acanthemblemaria_sp._coronavirus	1.56609	0.708779	0.452579	Takifugu_pardalis_coronavirus	1.59226	1.16649	0.732602
Syngnathus_typhle_coronavirus_2	Hippocampus_kuda_coronavirus	0.69469	0.192531	0.277146	MK611985.1_Pacific_salmon_nidovirus	1.85784	1.21239	0.652576
Hippocampus_kuda_coronavirus	Syngnathus_typhle_coronavirus_2	0.69469	0.192531	0.277146	MK611985.1_Pacific_salmon_nidovirus	1.62577	1.18205	0.727072
